# Supplementary material for: Risk of lymphoid malignancy associated with cancer predisposition genes
Source: Blood Cancer J. 2025 Apr 19;15(1):71. doi: 10.1038/s41408-025-01283-z (PMC12009404; doi:10.1038/s41408-025-01283-z)
Supplement: Supplementary file 1 — Supplementary Tables [file 41408_2025_1283_MOESM1_ESM.xlsx]

## Sheet: Table S1 -- Mayo 19 Genes
Supplemental Table 1. Association between pathogenic variants in 19 cancer predisposition genes and risk of lymphoid malignancy in the Mayo Clinic study
	Case (N=6990)	Control (N=42632)	OR	CI.lower.OR	CI.upper.OR	p.value
ATM	57 (0.8%)	186 (0.4%)	1.857	1.363	2.493	5.63e-05
BARD1	4 (0.1%)	46 (0.1%)	0.54	0.162	1.337	0.239
BRCA1	19 (0.3%)	113 (0.3%)	0.991	0.588	1.579	0.971
BRCA2	24 (0.3%)	175 (0.4%)	0.873	0.549	1.325	0.545
BRIP1	14 (0.2%)	110 (0.3%)	0.768	0.42	1.297	0.355
CDKN2A	0 (0.0%)	3 (0.0%)
CHEK2	125 (1.8%)	425 (1.0%)	1.74	1.42	2.13	9.06e-08
MLH1	1 (0.0%)	14 (0.0%)
MRE11	10 (0.1%)	58 (0.1%)	1.05	0.502	1.976	0.887
MSH2	1 (0.0%)	8 (0.0%)
MSH6	4 (0.1%)	54 (0.1%)	0.449	0.136	1.103	0.124
NBN	17 (0.2%)	84 (0.2%)	1.166	0.666	1.921	0.568
NF1	1 (0.0%)	18 (0.0%)
PALB2	7 (0.1%)	56 (0.1%)	0.754	0.312	1.553	0.484
PTEN	1 (0.0%)	1 (0.0%)
RAD50	15 (0.2%)	90 (0.2%)	1.035	0.573	1.742	0.902
RAD51C	9 (0.1%)	38 (0.1%)	1.48	0.667	2.946	0.295
RAD51D	2 (0.0%)	18 (0.0%)
TP53	20 (0.3%)	13 (0.0%)	9.069	4.51	18.868	1.07e-09
Any Mutation	327 (4.7%)	1489 (3.5%)	1.34	1.18	1.51	3.9e-06

## Sheet: Table S2 -- cancer-free
Supplemental Table 2. Association between pathogenic variants in 19 cancer predisposition genes and risk of lymphoid malignancy in the Mayo Clinic study, subset to no prior history of cancer in cases and controls.
	Case (N=2963)	Control (N=32797)	OR	Lower CI	Upper CI	p.value
ATM	27 (0.9%)	124 (0.4%)	2.488	1.6	3.731	< 0.001
BRCA1	7 (0.2%)	69 (0.2%)	1.024	0.426	2.087	0.953
BRCA2	11 (0.4%)	105 (0.3%)	1.24	0.626	2.212	0.501
CHEK2	48 (1.6%)	295 (0.9%)	1.741	1.263	2.348	< 0.001
PALB2	4 (0.1%)	31 (0.1%)	1.401	0.415	3.565	0.528
BARD1	1 (0.0%)	33 (0.1%)
BRIP1	4 (0.1%)	84 (0.3%)	0.508	0.155	1.223	0.187
CDKN2A	0 (0.0%)	3 (0.0%)
MLH1	0 (0.0%)	11 (0.0%)
MRE11	5 (0.2%)	44 (0.1%)	1.294	0.446	2.988	0.587
MSH2	0 (0.0%)	5 (0.0%)
MSH6	2 (0.1%)	34 (0.1%)
NBN	5 (0.2%)	62 (0.2%)	0.849	0.296	1.92	0.727
NF1	0 (0.0%)	15 (0.0%)
PTEN	1 (0.0%)	1 (0.0%)
RAD50	5 (0.2%)	72 (0.2%)	0.773	0.271	1.736	0.58
RAD51C	5 (0.2%)	30 (0.1%)	1.884	0.639	4.48	0.193
RAD51D	2 (0.1%)	16 (0.0%)
TP53	7 (0.2%)	9 (0.0%)	7.992	2.826	21.706	< 0.001
Any Mutation	132 (4.5%)	1031 (3.1%)
Estimates adjusted for age and sex
OR: Odds Ratio
CI: Confidence Interval

## Sheet: Table S3 -- Age
Supplemental Table 3. Association between pathogenic variants in cancer predisposition genes and risk of lymphoid malignancy stratified by age of 60 years
	Age < 60						Age >= 60
	Case (N=2804)	Control (N=17804)	OR	Lower CI	Upper CI	p.value	Case (N=4182)	Control (N=24652)	OR	Lower CI	Upper CI	p.value
ATM	20 (0.7%)	81 (0.5%)	1.522	0.899	2.459	0.1	37 (0.9%)	103 (0.4%)	2.104	1.423	3.044	< 0.001
BRCA1	8 (0.3%)	61 (0.3%)	0.852	0.373	1.696	0.674	11 (0.3%)	50 (0.2%)	1.18	0.581	2.187	0.621
BRCA2	13 (0.5%)	93 (0.5%)	1.025	0.543	1.78	0.935	10 (0.2%)	81 (0.3%)	0.755	0.366	1.39	0.404
CHEK2	54 (1.9%)	184 (1.0%)	1.71	1.241	2.319	< 0.001	71 (1.7%)	239 (1.0%)	1.738	1.32	2.26	< 0.001
PALB2	4 (0.1%)	24 (0.1%)	0.955	0.277	2.517	0.932	3 (0.1%)	32 (0.1%)	0.569	0.137	1.597	0.352
BARD1	0 (0.0%)	18 (0.1%)					4 (0.1%)	28 (0.1%)	0.88	0.26	2.253	0.812
BRIP1	6 (0.2%)	54 (0.3%)	0.671	0.256	1.455	0.359	8 (0.2%)	56 (0.2%)	0.847	0.372	1.679	0.661
CDKN2A	0 (0.0%)	1 (0.0%)					0 (0.0%)	2 (0.0%)
MLH1	1 (0.0%)	9 (0.1%)					0 (0.0%)	5 (0.0%)
MRE11	1 (0.0%)	25 (0.1%)					9 (0.2%)	32 (0.1%)	1.655	0.74	3.34	0.184
MSH2	0 (0.0%)	5 (0.0%)					1 (0.0%)	3 (0.0%)
MSH6	3 (0.1%)	21 (0.1%)	0.854	0.199	2.528	0.8	1 (0.0%)	32 (0.1%)
NBN	8 (0.3%)	34 (0.2%)	1.413	0.6	2.949	0.388	9 (0.2%)	50 (0.2%)	1.015	0.465	1.969	0.968
NF1	0 (0.0%)	11 (0.1%)					1 (0.0%)	7 (0.0%)
PTEN	0 (0.0%)	1 (0.0%)					1 (0.0%)	0 (0.0%)
RAD50	5 (0.2%)	42 (0.2%)	0.802	0.275	1.869	0.644	10 (0.2%)	47 (0.2%)	1.24	0.589	2.359	0.539
RAD51C	6 (0.2%)	18 (0.1%)	2.241	0.798	5.468	0.094	3 (0.1%)	20 (0.1%)	0.892	0.209	2.616	0.854
RAD51D	2 (0.1%)	8 (0.0%)	1.548	0.229	6.401	0.588	0 (0.0%)	10 (0.0%)
TP53	9 (0.3%)	2 (0.0%)	23.123	5.778	154.417	< 0.001	11 (0.3%)	11 (0.0%)	6.028	2.565	14.167	< 0.001
Any Mutation	137 (4.9%)	680 (3.8%)					189 (4.5%)	800 (3.2%)
Estimates adjusted for sex
OR: Odds Ratio
CI: Confidence Interval

## Sheet: Table S4 -- Sex
Supplemental Table 4. Association between pathogenic variants in cancer predisposition genes and risk of lymphoid malignancy stratified by sex
	Male						Female
	Case (N=4090)	Control (N=17762)	OR	Lower CI	Upper CI	p.value	Case (N=2897)	Control (N=24870)	OR	Lower CI	Upper CI	p.value
ATM	37 (0.9%)	79 (0.4%)	2.042	1.364	3.001	< 0.001	20 (0.7%)	107 (0.4%)	1.639	0.986	2.59	0.044
BRCA1	13 (0.3%)	53 (0.3%)	1.062	0.554	1.892	0.846	6 (0.2%)	60 (0.2%)	0.935	0.36	1.999	0.875
BRCA2	12 (0.3%)	50 (0.3%)	1.033	0.524	1.878	0.92	11 (0.4%)	125 (0.5%)	0.779	0.395	1.378	0.428
CHEK2	66 (1.6%)	215 (1.2%)	1.327	0.997	1.744	0.046	59 (2.0%)	210 (0.8%)	2.453	1.817	3.262	< 0.001
PALB2	6 (0.1%)	22 (0.1%)	1.159	0.425	2.699	0.75	1 (0.0%)	34 (0.1%)
BARD1	1 (0.0%)	19 (0.1%)					3 (0.1%)	27 (0.1%)	0.926	0.221	2.624	0.899
BRIP1	8 (0.2%)	47 (0.3%)	0.717	0.313	1.437	0.385	6 (0.2%)	63 (0.3%)	0.81	0.313	1.725	0.622
CDKN2A	0 (0.0%)	2 (0.0%)					0 (0.0%)	1 (0.0%)
MLH1	0 (0.0%)	4 (0.0%)					1 (0.0%)	10 (0.0%)
MRE11	3 (0.1%)	29 (0.2%)	0.466	0.111	1.318	0.21	7 (0.2%)	29 (0.1%)	2.109	0.848	4.56	0.077
MSH2	0 (0.0%)	4 (0.0%)					1 (0.0%)	4 (0.0%)
MSH6	3 (0.1%)	23 (0.1%)	0.553	0.131	1.593	0.336	1 (0.0%)	31 (0.1%)
NBN	8 (0.2%)	45 (0.3%)	0.765	0.333	1.537	0.486	9 (0.3%)	39 (0.2%)	1.973	0.895	3.897	0.067
NF1	1 (0.0%)	7 (0.0%)					0 (0.0%)	11 (0.0%)
PTEN	1 (0.0%)	0 (0.0%)					0 (0.0%)	1 (0.0%)
RAD50	8 (0.2%)	37 (0.2%)	0.95	0.409	1.945	0.896	7 (0.2%)	53 (0.2%)	1.149	0.475	2.365	0.731
RAD51C	5 (0.1%)	14 (0.1%)	1.551	0.499	4.077	0.402	4 (0.1%)	24 (0.1%)	1.499	0.44	3.888	0.455
RAD51D	1 (0.0%)	10 (0.1%)					1 (0.0%)	8 (0.0%)
TP53	14 (0.3%)	5 (0.0%)	12.515	4.771	38.832	< 0.001	6 (0.2%)	8 (0.0%)	6.09	2.001	17.553	< 0.001
Any Mutation	184 (4.5%)	655 (3.7%)					142 (4.9%)	834 (3.4%)
Estimates adjusted for age
OR: Odds Ratio
CI: Confidence Interval

## Sheet: Table S5 -- FH
Supplemental Table 5. Association between pathogenic variants in cancer predisposition genes and risk of lymphoid malignancy stratified by family history of hematolgic malignancy
	Family History Positive						Family History Negative
	Case (N=709)	Control (N=3376)	OR	Lower CI	Upper CI	p.value	Case (N=4053)	Control (N=35854)	OR	Lower CI	Upper CI	p.value
ATM	7 (1.0%)	13 (0.4%)	2.267	0.84	5.634	0.086	31 (0.8%)	152 (0.4%)	1.808	1.202	2.633	0.003
BRCA1	1 (0.1%)	9 (0.3%)					15 (0.4%)	93 (0.3%)	1.382	0.767	2.322	0.249
BRCA2	1 (0.1%)	13 (0.4%)					13 (0.3%)	145 (0.4%)	0.887	0.477	1.508	0.681
CHEK2	20 (2.8%)	37 (1.1%)	2.704	1.52	4.677	< 0.001	68 (1.7%)	347 (1.0%)	1.682	1.282	2.174	< 0.001
PALB2	0 (0.0%)	7 (0.2%)					6 (0.1%)	47 (0.1%)	1.1	0.42	2.391	0.826
BARD1	0 (0.0%)	6 (0.2%)					3 (0.1%)	39 (0.1%)	0.698	0.168	1.934	0.55
BRIP1	1 (0.1%)	12 (0.4%)					7 (0.2%)	86 (0.2%)	0.722	0.302	1.456	0.409
CDKN2A	0 (0.0%)	0 (0.0%)					0 (0.0%)	3 (0.0%)
MLH1	0 (0.0%)	1 (0.0%)					0 (0.0%)	12 (0.0%)
MRE11	1 (0.1%)	5 (0.1%)					6 (0.1%)	50 (0.1%)	1.03	0.393	2.231	0.947
MSH2	0 (0.0%)	1 (0.0%)					1 (0.0%)	7 (0.0%)
MSH6	0 (0.0%)	5 (0.1%)					2 (0.0%)	45 (0.1%)
NBN	3 (0.4%)	5 (0.1%)	2.697	0.542	11.286	0.182	9 (0.2%)	71 (0.2%)	1.062	0.493	2.022	0.866
NF1	0 (0.0%)	2 (0.1%)					0 (0.0%)	14 (0.0%)
PTEN	0 (0.0%)	0 (0.0%)					1 (0.0%)	1 (0.0%)
RAD50	2 (0.3%)	6 (0.2%)					5 (0.1%)	79 (0.2%)	0.567	0.199	1.269	0.22
RAD51C	1 (0.1%)	1 (0.0%)					6 (0.1%)	34 (0.1%)	1.601	0.602	3.568	0.292
RAD51D	0 (0.0%)	1 (0.0%)					2 (0.0%)	16 (0.0%)
TP53	1 (0.1%)	2 (0.1%)					9 (0.2%)	10 (0.0%)	7.453	2.93	18.693	< 0.001
Any Mutation	38 (5.4%)	125 (3.7%)					182 (4.5%)	1234 (3.4%)
Estimates adjusted for age and sex
OR: Odds Ratio
CI: Confidence Interval

## Sheet: Table S6 -- SLL
Supplemental Table 6. Association between pathogenic variants in cancer predisposition genes and risk of small lymphocytic lymphoma
	CLL/SLL (N=192)	Control (N=42632)	OR	Lower CI	Upper CI	p.value
ATM	2 (1.0%)	186 (0.4%)
BRCA1	0 (0.0%)	113 (0.3%)
BRCA2	1 (0.5%)	175 (0.4%)
CHEK2	7 (3.6%)	425 (1.0%)	3.645	1.54	7.243	< 0.001
PALB2	0 (0.0%)	56 (0.1%)
BARD1	0 (0.0%)	46 (0.1%)
BRIP1	0 (0.0%)	110 (0.3%)
CDKN2A	0 (0.0%)	3 (0.0%)
MLH1	0 (0.0%)	14 (0.0%)
MRE11	0 (0.0%)	58 (0.1%)
MSH2	0 (0.0%)	8 (0.0%)
MSH6	0 (0.0%)	54 (0.1%)
NBN	0 (0.0%)	84 (0.2%)
NF1	0 (0.0%)	18 (0.0%)
PTEN	0 (0.0%)	1 (0.0%)
RAD50	0 (0.0%)	90 (0.2%)
RAD51C	0 (0.0%)	38 (0.1%)
RAD51D	0 (0.0%)	18 (0.0%)
TP53	1 (0.5%)	13 (0.0%)
Any Mutation	11 (5.7%)	1489 (3.5%)
Estimates adjusted for age and sex
OR: Odds Ratio
CI: Confidence Interval

## Sheet: Table S7 -- DLBCL
Supplemental Table 7. Association between pathogenic variants in cancer predisposition genes and risk of diffuse large B-cell lymphoma
	Case (N=1146)	Control (N=42632)	OR	Lower CI	Upper CI	p.value
ATM	4 (0.3%)	186 (0.4%)	0.802	0.247	1.897	0.663
BRCA1	2 (0.2%)	113 (0.3%)
BRCA2	2 (0.2%)	175 (0.4%)
CHEK2	23 (2.0%)	425 (1.0%)	1.932	1.229	2.886	0.002
PALB2	1 (0.1%)	56 (0.1%)
BARD1	1 (0.1%)	46 (0.1%)
BRIP1	0 (0.0%)	110 (0.3%)
CDKN2A	0 (0.0%)	3 (0.0%)
MLH1	0 (0.0%)	14 (0.0%)
MRE11	1 (0.1%)	58 (0.1%)
MSH2	0 (0.0%)	8 (0.0%)
MSH6	0 (0.0%)	54 (0.1%)
NBN	2 (0.2%)	84 (0.2%)
NF1	0 (0.0%)	18 (0.0%)
PTEN	1 (0.1%)	1 (0.0%)
RAD50	4 (0.3%)	90 (0.2%)	1.681	0.512	4.044	0.311
RAD51C	2 (0.2%)	38 (0.1%)
RAD51D	0 (0.0%)	18 (0.0%)
TP53	4 (0.3%)	13 (0.0%)	10.969	3.06	31.433	3.42e-05
Any Mutation	46 (4.0%)	1489 (3.5%)
Estimates adjusted for age and sex
OR: Odds Ratio
CI: Confidence Interval

## Sheet: Table S8 FL
Supplemental Table 8. Association between pathogenic variants in cancer predisposition genes and risk of follicular lymphoma
	Case (N=1132)	Control (N=42632)	OR	Lower CI	Upper CI	p.value
ATM	11 (1.0%)	186 (0.4%)	2.217	1.131	3.895	0.011
BRCA1	5 (0.4%)	113 (0.3%)	1.624	0.573	3.595	0.29
BRCA2	4 (0.4%)	175 (0.4%)	0.915	0.281	2.165	0.861
CHEK2	17 (1.5%)	425 (1.0%)	1.454	0.858	2.296	0.133
PALB2	1 (0.1%)	56 (0.1%)
BARD1	0 (0.0%)	46 (0.1%)
BRIP1	5 (0.4%)	110 (0.3%)	1.686	0.595	3.736	0.255
CDKN2A	0 (0.0%)	3 (0.0%)
MLH1	0 (0.0%)	14 (0.0%)
MRE11	2 (0.2%)	58 (0.1%)
MSH2	0 (0.0%)	8 (0.0%)
MSH6	1 (0.1%)	54 (0.1%)
NBN	1 (0.1%)	84 (0.2%)
NF1	1 (0.1%)	18 (0.0%)
PTEN	0 (0.0%)	1 (0.0%)
RAD50	4 (0.4%)	90 (0.2%)	1.68	0.513	4.038	0.311
RAD51C	1 (0.1%)	38 (0.1%)
RAD51D	1 (0.1%)	18 (0.0%)
TP53	0 (0.0%)	13 (0.0%)
Any Mutation	54 (4.8%)	1489 (3.5%)
Estimates adjusted for age and sex
OR: Odds Ratio
CI: Confidence Interval

## Sheet: Table S9 HL
Supplemental Table 9. Association between pathogenic variants in cancer predisposition genes and risk of Hodgkin's lymphoma
	Case (N=457)	Control (N=42632)	OR	Lower CI	Upper CI	p.value
ATM	0 (0.0%)	186 (0.4%)
BRCA1	1 (0.2%)	113 (0.3%)
BRCA2	1 (0.2%)	175 (0.4%)
CHEK2	2 (0.4%)	425 (1.0%)
PALB2	0 (0.0%)	56 (0.1%)
BARD1	0 (0.0%)	46 (0.1%)
BRIP1	0 (0.0%)	110 (0.3%)
CDKN2A	0 (0.0%)	3 (0.0%)
MLH1	0 (0.0%)	14 (0.0%)
MRE11	0 (0.0%)	58 (0.1%)
MSH2	0 (0.0%)	8 (0.0%)
MSH6	0 (0.0%)	54 (0.1%)
NBN	2 (0.4%)	84 (0.2%)
NF1	0 (0.0%)	18 (0.0%)
PTEN	0 (0.0%)	1 (0.0%)
RAD50	2 (0.4%)	90 (0.2%)
RAD51C	1 (0.2%)	38 (0.1%)
RAD51D	0 (0.0%)	18 (0.0%)
TP53	0 (0.0%)	13 (0.0%)
Any Mutation	9 (2.0%)	1489 (3.5%)
Estimates adjusted for age and sex
OR: Odds Ratio
CI: Confidence Interval

## Sheet: Table S10 MCL
Supplemental Table 10. Association between pathogenic variants in cancer predisposition genes and risk of manle cell lymphoma
	Case (N=325)	Control (N=42632)	OR	Lower CI	Upper CI	p.value
ATM	12 (3.7%)	186 (0.4%)	8.623	4.477	15.116	< 0.001
BRCA1	1 (0.3%)	113 (0.3%)
BRCA2	0 (0.0%)	175 (0.4%)
CHEK2	6 (1.8%)	425 (1.0%)	1.685	0.662	3.484	0.21
PALB2	2 (0.6%)	56 (0.1%)
BARD1	0 (0.0%)	46 (0.1%)
BRIP1	0 (0.0%)	110 (0.3%)
CDKN2A	0 (0.0%)	3 (0.0%)
MLH1	0 (0.0%)	14 (0.0%)
MRE11	1 (0.3%)	58 (0.1%)
MSH2	1 (0.3%)	8 (0.0%)
MSH6	0 (0.0%)	54 (0.1%)
NBN	5 (1.5%)	84 (0.2%)	6.938	2.411	15.762	< 0.001
NF1	0 (0.0%)	18 (0.0%)
PTEN	0 (0.0%)	1 (0.0%)
RAD50	1 (0.3%)	90 (0.2%)
RAD51C	2 (0.6%)	38 (0.1%)
RAD51D	0 (0.0%)	18 (0.0%)
TP53	4 (1.2%)	13 (0.0%)	38.299	10.272	116.685	< 0.001
Any Mutation	34 (10.5%)	1489 (3.5%)
Estimates adjusted for age and sex
OR: Odds Ratio
CI: Confidence Interval

[truncated: 5 more sheets: Table S11 MM, Table S12 MZL, Table S13 Other B-cell, Table S14 TCell, Table S15]
